# Supplementary material for: Predicting oral malodour based on the microbiota in saliva samples using a deep learning approach
Source: BMC Oral Health. 2018 Jul 31;18:128. doi: 10.1186/s12903-018-0591-6 (PMC6069980; doi:10.1186/s12903-018-0591-6)
Supplement: Supplementary file 2 — Dataset of numbers of genera in samples. OTUs in Additional file 1 were combined into genera and counted again. (CSV 10 kb) [file 12903_2018_591_MOESM2_ESM.csv]

Samples	Ig9373	Ig9374	Ig9375	Ig9376	Ig9377	Ig9378	Ig9379	Ig9380	Ig9381	Ig9382	Ig9383	Ig9384	Ig9385	Ig9386	Ig9387	Ig9388	Ig9389	Ig9390	Ig9391	Ig9392	Ig9393	Ig9394	Ig9395	Ig9396	Ig9397	Ig9398	Ig9399	Ig9400	Ig9401	Ig9402	Ig9403	Ig9404	Ig9405	Ig9406	Ig9459	Ig9460	Ig9461	Ig9462	Ig9463	Ig9464	Ig9465	Ig9466	Ig9467	Ig9468	Ig9469	Ig9407	Ig9408	Ig9409	Ig9410
MN	N	N	N	N	N	N	N	N	N	N	N	N	N	N	N	N	N	N	N	N	N	N	N	N	N	N	N	N	N	N	N	N	N	N	N	N	N	N	N	N	N	N	N	N	N	P	P	P	P
TM7	10	42	48	64	85	50	57	10	38	47	31	42	95	46	48	267	44	54	35	12	28	63	87	37	4	43	27	21	67	47	0	25	144	139	52	105	38	8	26	90	53	92	68	13	38	9	118	69	70
Granulicatella	166	350	112	195	167	299	130	170	107	162	428	237	62	121	533	215	142	234	276	144	260	138	85	206	86	233	187	178	147	84	289	190	146	49	169	127	301	414	271	100	218	220	76	303	257	131	62	167	180
Gemella	87	260	181	131	227	46	102	135	227	53	76	93	2	157	116	85	97	114	274	300	64	132	294	176	96	178	108	209	113	179	180	159	153	60	42	159	67	53	139	116	101	76	44	85	38	231	212	131	81
Streptococcus	1494	890	824	1302	905	655	691	1476	1074	1027	1239	756	1215	887	999	786	1152	1369	1004	777	986	1424	1362	921	820	841	1288	920	1013	875	739	1416	848	812	1314	785	1000	1484	768	1447	947	868	1135	1292	1337	811	645	1109	595
Lautropia	10	27	127	106	1	19	46	54	2	33	4	4	14	16	5	55	11	28	37	7	1	1	0	0	2	6	1	58	4	95	9	0	31	15	2	61	22	4	11	1	11	5	12	4	3	23	61	6	10
Neisseria	125	62	139	64	32	492	231	29	17	84	42	224	1	55	0	115	84	270	70	69	212	21	12	42	100	283	42	135	5	89	348	5	108	18	21	265	215	36	270	156	231	159	139	7	64	12	38	17	183
Veillonella	114	120	300	275	175	40	388	113	310	476	52	255	269	379	52	368	313	73	121	235	349	454	71	212	542	200	341	426	664	301	125	322	354	446	88	324	256	25	236	346	309	308	293	181	180	454	528	129	417
Haemophilus	10	129	119	109	58	356	58	7	37	135	18	240	43	103	2	33	37	7	2	20	62	6	1	11	72	159	49	60	23	60	453	49	97	113	3	72	27	133	70	3	44	150	56	15	7	84	287	28	317
Megasphaera	1	0	2	0	0	0	23	0	10	6	0	0	1	9	0	1	2	0	0	1	5	8	1	19	4	1	0	1	12	3	0	7	26	49	0	0	1	0	0	0	1	4	11	0	0	2	18	2	1
Abiotrophia	154	12	3	2	5	10	30	0	0	4	0	0	0	60	0	40	11	2	30	3	0	6	0	0	0	16	0	78	15	120	4	0	34	0	0	8	52	0	4	10	38	25	0	0	0	24	42	0	22
Selenomonas	15	2	13	0	2	4	2	1	2	5	3	0	5	3	0	6	5	0	6	3	13	2	3	3	1	0	3	2	22	7	1	2	1	16	1	9	5	3	0	0	6	2	6	8	0	0	7	8	4
Dialister	0	0	4	2	3	0	2	0	0	0	0	0	0	3	4	7	2	1	1	16	0	1	2	0	1	0	0	2	0	1	0	0	1	2	0	9	0	0	0	0	0	0	0	0	0	0	2	3	4
Cardiobacterium	1	3	1	12	1	2	5	2	0	1	5	1	6	4	0	2	9	2	3	2	5	0	1	0	1	5	2	1	7	8	0	0	2	0	5	3	0	9	9	1	6	0	1	2	0	5	11	10	4
Eikenella	0	0	0	0	0	0	0	0	1	0	0	0	0	4	0	0	0	1	0	1	0	0	0	0	0	3	0	2	0	0	2	0	0	0	2	0	0	1	0	1	0	0	0	0	0	0	3	0	0
Actinomyces	48	70	98	128	76	49	68	135	164	166	157	92	234	90	170	165	185	105	157	68	142	237	161	112	95	38	109	55	103	83	61	129	110	194	202	25	74	159	140	129	174	126	183	267	122	100	70	206	153
Porphyromonas	12	241	26	79	338	108	149	0	149	29	1	205	0	61	1	25	74	9	245	367	52	9	35	228	0	304	14	298	80	129	296	8	102	7	26	327	81	6	214	81	62	297	66	2	1	192	109	59	113
Prevotella	0	2	10	7	18	4	71	1	54	11	30	33	14	16	2	13	4	1	4	3	66	18	2	110	177	29	21	14	30	138	2	1	75	90	13	8	22	1	2	1	26	21	36	1	13	2	81	3	12
Capnocytophaga	14	5	5	4	3	26	8	2	8	0	2	8	0	6	1	7	7	10	10	4	4	0	9	3	0	25	2	11	3	18	7	2	4	2	1	10	20	10	11	1	5	8	5	0	2	3	22	0	28
Solobacterium	9	13	65	42	10	1	148	8	32	60	40	25	32	115	74	61	103	10	52	54	37	66	52	45	23	33	22	13	38	82	29	19	64	95	9	14	40	6	43	5	88	81	57	7	17	22	27	37	69
Corynebacterium	54	10	14	39	0	33	2	1	13	22	14	13	0	12	9	10	11	15	71	10	11	0	3	1	3	27	11	5	8	12	2	13	20	1	19	7	33	1	9	9	12	4	2	17	13	5	9	27	9
Absconditabacteria	0	0	10	8	11	0	12	0	4	0	0	1	0	0	0	0	3	0	1	0	2	0	5	0	0	0	0	0	0	1	0	0	21	0	0	0	0	0	1	1	2	0	0	0	0	2	0	4	0
Rothia	478	593	314	150	522	671	185	636	127	192	507	482	326	294	491	128	249	442	268	230	455	166	503	452	577	349	557	243	258	235	166	444	127	209	747	319	414	425	227	282	285	136	474	606	735	336	142	520	285
Peptostreptococcaceae	0	6	41	3	39	2	42	2	24	25	4	10	2	37	16	12	6	9	22	114	11	6	30	24	23	3	0	2	35	15	1	13	29	56	14	2	14	1	42	6	11	30	0	10	8	54	15	58	15
Olsenella	1	0	5	1	1	0	0	0	0	1	0	0	2	0	2	1	2	6	1	2	0	0	5	0	0	0	0	0	0	0	0	0	0	2	4	3	0	0	6	0	0	1	1	0	0	1	0	0	3
Atopobium	47	9	54	1	71	3	151	51	38	134	68	28	176	78	155	177	57	22	19	71	51	71	58	17	81	7	25	24	113	81	2	52	43	175	56	16	24	38	9	42	63	48	85	37	28	31	37	60	34
Leptotrichia	31	20	199	22	11	8	71	8	193	54	10	32	22	45	2	80	59	18	19	78	27	18	7	91	12	30	59	33	6	90	176	3	127	117	34	26	47	6	23	14	99	60	23	9	3	54	61	4	168
Fusobacterium	0	2	5	4	26	0	1	0	0	0	1	10	0	0	0	6	12	0	6	24	1	1	1	10	1	4	0	0	0	1	4	0	0	0	4	20	0	1	13	3	1	11	0	2	0	2	0	6	25
Shuttleworthia	0	0	0	0	1	0	1	0	0	0	0	0	0	1	9	1	5	7	0	10	0	1	5	0	0	0	0	0	0	0	0	0	1	0	0	0	0	0	0	0	0	2	1	1	0	0	0	0	4
Cryptobacterium	10	1	2	0	1	0	1	0	0	0	1	1	30	0	5	2	0	1	0	2	0	0	6	0	1	0	0	1	7	4	0	0	0	3	0	0	2	1	0	0	1	2	1	0	2	0	0	1	2
Campylobacter	1	1	1	0	0	0	1	0	1	1	0	2	1	2	0	1	0	0	1	1	2	0	3	7	0	0	1	0	11	0	0	0	1	5	0	0	1	0	1	0	0	0	7	0	0	0	0	1	0
Oribacterium	3	9	51	26	14	5	94	39	40	85	40	32	114	118	61	79	66	47	18	2	3	26	20	85	102	14	11	18	81	47	11	17	152	178	11	12	61	15	78	44	36	51	64	23	7	34	19	18	8
Lachnoanaerobaculum	3	0	4	7	0	2	2	0	14	1	8	17	9	8	1	8	11	3	9	3	0	3	3	11	3	9	6	7	0	6	3	5	9	9	1	9	13	1	15	7	2	6	3	1	2	24	1	1	18
Stomatobaculum	0	0	11	3	6	0	7	0	10	1	8	11	5	15	3	6	28	2	2	2	0	0	1	20	1	4	1	1	8	21	2	3	7	15	2	6	6	1	7	11	1	1	7	4	1	16	11	1	9
Peptostreptococcus	0	1	65	63	26	0	58	2	157	53	61	50	0	92	21	52	84	25	75	115	37	20	26	43	53	16	7	26	9	16	6	31	31	2	9	7	44	0	104	14	17	86	30	8	24	118	27	36	35
Parvimonas	3	0	9	23	25	1	28	0	5	2	2	5	0	12	42	12	15	3	19	74	5	3	26	4	8	29	0	9	5	14	13	1	8	2	2	3	2	1	124	0	19	7	4	2	0	63	42	55	5
Gracilibacteria_(GN02)	0	0	7	9	0	0	4	0	0	0	0	0	0	0	0	4	0	1	0	0	1	0	0	0	0	0	0	0	0	0	0	0	0	0	0	0	1	0	0	0	0	0	0	0	0	0	0	0	0
Ruminococcaceae	0	0	7	1	0	0	0	0	0	0	0	0	0	0	1	1	1	0	1	2	0	0	1	0	0	0	0	2	0	2	0	0	2	0	0	3	0	1	0	0	1	4	0	0	0	0	1	0	1
[truncated: 41 more columns]
